# Supplementary material for: Clients’ satisfaction with quality of childbirth services: A comparative study between public and private facilities in Limuru Sub-County, Kiambu, Kenya
Source: PLoS One. 2018 Mar 14;13(3):e0193593. doi: 10.1371/journal.pone.0193593 (PMC5851550; doi:10.1371/journal.pone.0193593)
Supplement: S7 File — (CSV) [file pone.0193593.s008.csv]

Fac_Code	Pat_Code	Age	Mart_Stats	Religiom	Educ_Level	Occupation	Inco_perMonth	Para	Atte_Time	Sat_Lvl	Cont_Check	Confiden_Info	Privacy_Examination	Pple_Presesnt	Exposed	Pain_Relief_During	Paind_Relief_After	HW_Suited	Good_Equip	Quest_resp	Lab_Comp	Lab_Comp_taught	Lab_Comp_Always_In	MidWife_Support	Midwife_Guide	Satis_delivery	Baby_Breast	Baby_HStats	HStaff_Danger_Self	HStaff_Danger_Baby	Care_B4Discharge	Care_BabB4Dis	Overal_Sat	Pos_Feedback	Neg_Feedback	Recom_Fac	Resp_Rsn	ZFac_Code
1	1	30	1	1	3	3	3	2	1	4	4	5	5	4	4	4	4	5	5	4	2			4	4	4	4	4	4	4	4	4	4			1		-0.79012
1	2	25	2	1	2	2	2	2	4	4	1	5	5	2	4	1	3	1	5	5	1	5	1	4	5	5	5	5	5	5	5	5	5			1		-0.79012
1	3	18	1	2	1	1	2	1	2	5	5	5	5	2	5	1	5	5	5	5	2			5	5	5	5	5	5	5	5	5	5			1		-0.79012
1	4	32	2	1	3	2	1	2	2	5	5	4	5	1	4	5	5	5	5	5	2			5	4	4	5	5	5	5	5	5	4			1		-0.79012
1	5	20	2	2	2	3	3	2	1	5	5	4	5	5	5	4	4	4	4	3	1	5	5	5	5	5	5	5	5	5	5	5	5			1		-0.79012
1	6	24	2	1	3	3	3	2	1	5	5	5	5	5	5	4	5	5	5	5	2			5	5	5	5	5	5	5	5	5	4			1		-0.79012
1	7	43	2	5	2	3	2	3	1	5	4	5	5	5	4	4	4	5	5	5	2			5	5	5	5	5	5	4	5	5	5			1		-0.79012
1	8	21	2	1	4	3	3	1	1	5	5	5	5	5	5	4	5	5	5	5	2			5	5	5	5	5	5	5	5	5	5			1		-0.79012
1	9	26	2	1	4	4	3	1	1	5	5	5	5	5	5	4	4	5	5	5	2			5	5	5	4	5	4	4	4	4	5			1		-0.79012
1	10	29	2	1	3	3	2	2	1	4	5	5	5	5	5	3	5	5	5	4	2			4	5	5	5	5	5	5	5	5	4			1		-0.79012
1	11	30	2	1	4	4	3	2	1	5	5	5	5	5	5	3	5	5	5	5	2			5	5	5	5	5	5	5	5	5	5			1		-0.79012
1	12	21	2	1	3	4	2	2	1	5	5	5	5	5	5	4	5	5	5	5	2			5	5	5	5	5	5	5	5	5	5			1		-0.79012
1	13	20	2	1	4	3	3	1	1	5	5	5	5	5	4	4	5	5	5	5	2			5	5	5	5	5	5	5	5	5	4			1		-0.79012
1	14	19	1	1	3	2	1	1	1	5	5	5	5	5	5	4	4	5	5	4	2			5	5	5	5	5	5	5	5	5	4			1		-0.79012
1	15	34	2	1	4	3	3	2	1	5	5	5	5	5	5	4	5	5	5	5	2			2	5	5	5	5	5	5	5	5	4			1		-0.79012
1	16	20	1	1	4	2	1	1	1	5	5	5	5	5	5	4	5	5	5	5	2			5	5	5	5	5	5	5	5	5	5			1		-0.79012
1	17	23	2	1	4	4	3	1	1	5	5	5	5	5	5	4	5	4	5	5	2			5	5	5	5	5	5	5	5	5	4			1		-0.79012
1	18	36	5	1	3	3	3	2	2	2	2	5	5	5	5	3	5	5	5	5	2			3	5	5	5	5	5	5	5	5	4			1		-0.79012
1	19	22	2	1	3	2	1	2	1	5	5	5	5	5	5	5	5	5	5	5	2			5	5	5	5	5	3	3	5	5	5			1		-0.79012
1	20	20	2	1	3	3	3	2	1	5	5	5	5	5	5	5	5	5	5	5	2			5	5	5	5	5	5	5	5	5	5			1		-0.79012
1	21	27	2	1	3	4	3	2	1	5	5	5	5	5	5	4	5	5	5	5	2			5	5	5	5	5	5	5	5	5	5			1		-0.79012
1	22	31	2	1	2	3	3	2	1	5	5	5	5	5	5	4	5	5	5	5	2			5	5	5	5	5	5	5	5	5	5			1		-0.79012
1	23	20	2	1	3	2	1	2	1	5	5	5	5	5	5	5	5	5	5	5	2			5	5	5	4	5	5	5	5	5	5			1		-0.79012
1	24	19	1	1	2	2	1	1	1	5	5	5	5	5	5	5	5	5	5	5	2			5	5	5	4	5	5	5	5	5	5			1		-0.79012
1	25	28	2	1	2	3	3	2	1	5	5	5	5	4	5	5	5	5	5	5	2			5	5	5	3	5	5	5	5	5	4			1		-0.79012
1	26	18	2	1	2	2	1	2	1	5	5	5	5	5	5	4	5	5	5		2			5	5	5	5	5	5	5	5	5	5			1		-0.79012
1	27	26	2	1	2	2	1	2	1	5	5	5	5	5	5	4	5	5	5	5	2			5	5	5	5	5	5	5	5	5	5			1		-0.79012
1	28	27	2	1	2	3	3	2	1	5	5	5	5	5	5	2	5	5	5	5	2			5	5	5	5	5	5	5	5	5	5			1		-0.79012
1	29	21	2	1	3	3	2	1	1	5	5	5	5	5	5	4	5	5	5	5	2			5	5	5	5	5	5	5	5	5	5			1		-0.79012
1	30	28	2	1	2	3	2	2	1	5	5	5	5	5	5	4	5	5	5	5	2			5	5	5	5	5	5	5	5	5	5			1		-0.79012
1	31	27	1	2	5	2	1	1	1	4	5	5	5	5	5	4	5	4	5	4	2			5	5	5	2	5	2	5	5	5	4			1		-0.79012
1	32	38	2	1	2	3	2	1	1	5	5	5	5	5	5	4	5	5	5	5	2			5	5	5	5	5	5	5	5	5	5			1		-0.79012
1	33	34	1	1	2	3	2	2	1	5	5	5	5	5	5	4	5	4	5	5	2			2	5	5	5	5	5	5	5	5	4			1		-0.79012
1	34	20	2	1	3	2	1	1	1	5	5	5	5	5	5	5	5	5	5	5	2			5	5	5	2	5	5	5	5	5	5			1		-0.79012
1	35	22	2	1	4	2	1	1	1	5	5	5	5	5	5	4	5	5	5	5	2			5	5	5	5	5	5	5	5	5	5			1		-0.79012
1	36	35	2	2	3	4	3	2	1	5	5	5	5	5	5	4	5	5	5	5	2			5	5	5	5	5	5	5	5	5	5			1		-0.79012
1	37	21	1	1	3	4	2	1	1	5	5	5	5	5	5	4	5	5	5	5	2			5	5	5	4	5	5	5	5	5	5			1		-0.79012
1	38	27	2	2	4	2	1	2	2	2	2	5	5	5	5	5	5	5	5	5	2			5	5	5	5	5	4	5	5	5	5			1		-0.79012
1	39	29	1	1	3	1	1	2	1	4	4	5	5	5	5	5	5	5	5	5	2			5	5	5	5	5	5	5	5	5	5			1		-0.79012
1	40	28	2	2	2	2	1	2	3	1	1	5	5	5	5	5	5	5	5	5	2			5	2	4	5	5	5	5	5	5	4			1		-0.79012
1	41	26	2	2	2	2	1	2	1	5	5	5	5	5	5	4	1	5	5	5	2			5	5	5	5	5	5	5	5	5	5			1		-0.79012
1	42	18	2	2	3	2	1	2	1	5	5	5	5	5	5	5	2	5	5	2	2			2	2	2	2	5	1	1	5	5	3			1		-0.79012
1	43	33	2	1	5	3	4	2	1	5	5	5	5	5	5	5	5	5	5	5	2			5	5	5	5	5	5	5	5	5	5			1		-0.79012
1	44	25	2	1	2	2	1	2	1	5	5	5	5	5	5	5	5	5	5	5	2			5	5	5	4	5	5	5	2	2	4			1		-0.79012
1	45	21	2	1	1	2	1	2	1	5	4	4	5	5	5	5	5	5	4	5	2			4	5	5	2	4	2	2	4	4	4			1		-0.79012
1	46	32	2	1	2	3	3	3	1	5	5	5	5	5	5	5	5	5	5	5	2			5	5	5	5	5	5	5	5	5	5			1		-0.79012
1	47	21	2	1	2	2	1	2	1	5	5	5	5	5	5	5	5	5	5	5	2			5	5	5	5	5	5	5	2	2	5			1		-0.79012
1	48	26	2	1	4	4	4	2	1	5	5	5	5	5	5	5	5	5	5	5	2			5	5	5	5	5	5	5	5	5	5			1		-0.79012
1	49	23	2	1	3	2	1	2	2	4	5	5	5	5	5	5	5	5	5	5	2			5	5	5	5	5	5	5	5	5	5			2		-0.79012
1	50	34	2	1	2	3	2	3	1	5	5	5	5	5	5	5	5	5	5	5	2			5	5	5	5	5	5	5	5	5	5			1		-0.79012
1	51	32	2	1	3	3	4	2	1	5	5	5	5	5	5	5	5	5	5	5	2			5	5	5	5	5	5	5	5	5	4			1		-0.79012
1	52	28	1	1	2	3	2	1	1	5	5	5	5	5	5	5	5	5	5	5	2			5	5	5	5	5	5	5	5	5	5			1		-0.79012
1	53	34	2	1	2	3	2	2	1	5	5	5	5	5	5	5	5	5	5	5	2			5	5	5	5	5	5	5	5	5	5			1		-0.79012
1	54	29	2	1	2	2	1	2	1	5	5	5	5	5	5	5	5	5	5	5	2			5	5	5	5	5	5	5	5	5	5			1		-0.79012
1	55	22	2	1	3	3	4	2	1	5	5	5	5	5	5	5	5	5	5	5	2			5	5	5	5	5	5	5	5	5	5			1		-0.79012
1	56	21	2	1	3	2	1	2	3	2	2	2	2	2	2	2	4	2	4	4	2			2	4	4	4	4	2	2	4	4	2			2		-0.79012
1	57	26	2	1	2	2	1	2	1	4	4	4	4	4	5	5	5	5	5	5	2			3	5	5	5	5	5	5	5	5	4			1		-0.79012
1	58	25	2	1	4	3	3	1	1	4	3	4	4	5	5	5	5	5	5	5	2			4	3	5	5	5	5	5	5	5	4			1		-0.79012
1	59	20	2	2	3	2	1	1	1	5	5	5	5	5	5	5	5	5	5	5	2			5	5	5	5	5	5	5	5	5	5			1		-0.79012
2	51	21	2	1	2	3	2	2	1	5	5	5	5	5	5	5	5	5	5	5	2			5	5	5	5	5	5	5	5	5	5			1		1.26154
2	52	34	2	1	3	3	3	2	1	5	5	5	5	5	5	4	4	4	4	4	2			5	5	5	5	5	5	5	5	5	5			1		1.26154
2	53	24	2	1	3	2	2	1	1	5	5	5	5	5	5	4	4	4	4	4	2			4	4	4	4	4	2	2	3	3	4			1		1.26154
2	54	23	2	1	3	2	1	1	1	2	2	2	2	2	1	1	1	4	5	2	1	4	1	2	1	1	4	5	4	1	1	1	1			2		1.26154
2	55	31	2	2	3	2	3	2	1	5	5	5	5	5	5	5	5	5	5	2	5			5	5	5	5	5	5	5	5	5	5			1		1.26154
2	56	18	1	1	3	2	1	1	1	4	4	4	2	2	4	4	4	4	4	2	2			2	2	2	2	4	4	4	4	4	4			2		1.26154
2	57	26	2	2	2	3	2	2	1	5	5	4	4	4	5	5	4	5	5	5	2			5	5	5	5	5	5	5	5	5	5			1		1.26154
2	58	24	2	1	2	2	1	2	1	5	5	5	5	5	5	5	5	5	5	5	2			5	5	5	5	5	5	5	5	5	5			1		1.26154
2	59	40	1	1	3	3	2	1	1	5	5	5	5	4	5	5	4	5	5	5	2			5	5	5	5	5	5	5	5	5	5			1		1.26154
2	60	23	2	1	3	2	1	1	1	1	1	4	2	1	1	0	4	4	4	4	0			0	0	0	2	3	4	4	5	5	4			1		1.26154
2	61	20	2	5	3	4	2	1	1	4	4	4	4	4	2	2	4	5	4	4	2			4	5	3	5	5	5	2	5	2	4			1		1.26154
2	62	32	2	5	2	1	1	2	1	4	4	1	1	2	4	3	4	4	4	2	2			4	4	5	4	5	4	2	4	4	4			1		1.26154
2	63	20	2	1	5	4	4	1	1	4	4	5	5	2	4	3	3	5	5	4	2			5	5	5	5	5	5	4	4	4	4			1		1.26154
2	64	26	2	1	2	2	1	2	1	5	4	5	4	5	5	2	3	5	5	4	2			4	4	4	5	5	4	4	5	4	4			1		1.26154
2	65	20	1	1	3	4	3	1	1	1	4	4	5	2	5	1	4	5	5	5	1	5	1	5	5	5	5	1	5	5	4	4	4			1		1.26154
2	66	22	2	1	3	2	2	1	1	5	4	5	4	5	4	2	4	5	5	5	2			4	5	5	4	5	5	5	5	5	5			1		1.26154
2	67	32	2	1	2	2	1	2	2	4	4	4	4	4	4	4	4	4	4	4	2			4	4	4	4	4	2	2	2	2	4			1		1.26154
2	68	22	2	2	3	4	3	1	1	4	4	4	4	4	4	4	4	4	4	4	2			4	4	4	4	4	2	2	2	4	5			1		1.26154
2	69	19	1	1	3	2	1	1	1	4	4	4	4	4	4	4	4	4	4	4	2			4	4	4	4	4	4	2	4	4	4			1		1.26154
2	70	19	2	1	2	2	1	1	1	4	4	4	4	4	4	4	4	4	4	4	2			4	4	4	4	4	4	4	4	4	4			1		1.26154
2	71	24	2	1	5	4	4	1	1	4	4	4	4	4	4	4	4	4	4	4	2			4	4	4	4	4	4	4	4	4	4			1		1.26154
2	72	33	2	2	3	1	2	1	1	5	5	5	5	5	5	5	5	5	5	5	2			5	5	5	5	5	5	5	5	5	5			1		1.26154
2	73	33	2	1	2	2	1	2	1	5	5	5	5	5	5	5	5	5	5	5	2			5	5	5	5	5	5	5	5	5	5			1		1.26154
2	74	19	1	1	3	1	1	1	1	5	5	5	5	5	5	5	5	5	5	5	2			5	5	5	5	5	4	4	4	4	4			1		1.26154
2	75	21	2	1	3	3	2	2	1	5	5	5	5	5	5	5	5	5	5	5	2			5	5	5	5	5	5	5	5	5	5			1		1.26154
2	76	28	2	1	3	3	4	3	1	5	5	5	5	5	5	5	5	5	5	5	2			5	5	5	5	5	5	5	5	5	5			1		1.26154
2	77	28	2	1	2	3	2	2	1	5	5	5	5	5	5	5	5	5	5	5	2			5	5	5	5	5	5	5	5	5	5			1		1.26154
2	78	20	2	1	3	1	1	2	1	4	4	5	5	5	5	2	2	5	5	5	2			4	5	5	2	5	5	2	4	4	4			1		1.26154
2	79	29	2	5	2	2	3	2	2	1	5	4	5	5	5	5	2	2	5	4	2			5	5	5	4	5	4	4	4	4	4			1		1.26154
2	80	18	2	1	1	2	1	1	1	5	5	5	5	5	5	5	2	5	5	5	2			5	5	5	5	5	5	5	5	5	5			1		1.26154
2	81	26	1	1	3	3	3	3	1	5	5	5	5	5	5	5	5	5	5	5	2			5	5	5	5	5	5	5	5	5	5			1		1.26154
2	82	28	2	1	2	2	1	2	1	5	5	5	5	5	5	5	5	5	5	5	2			5	5	5	5	5	5	5	5	5	5			1		1.26154
2	83	27	2	1	4	4	4	2	1	5	5	5	5	5	5	2	2	5	5	5	2			5	5	5	5	5	5	5	5	5	5			1		1.26154
2	90	25	2	3	4	3	3	1	1	5	4	4	5	2	2	1	1	4	4	4	2			5	4	2	4	4	2	1	2	2	4			1		1.26154
2	91	22	2	2	4	4	2	1	1	5	5	5	5	5	5	2	4	4	4	4	2			4	4	4	4	4	2	2	2	2	2			1		1.26154
2	92	21	1	1	2	3	2	1	1	5	5	5	5	5	5	2	4	4	4	4	2			4	5	5	5	4	4	4	2	2	5			1		1.26154
2	93	27	1	1	3	3	3	1	1	5	5	4	4	5	2	4	4	4	4	5	1	5	5	5	5	5	5	5	1	1	4	4	5			1		1.26154
2	94	37	1	2	3	3	2	1	1	5	5	5	4	4	4	4	4	4	4	5	2			5	5	5	5	5	2	2	4	4	4			1		1.26154
2	95	20	1	1	2	2	2	1	1	5	5	5	5	5	5	4	4	4	4	4	1	2	2	4	4	4	2	4	2	2	4	4	4			1		1.26154
2	96	30	2	2	3	2	2	2	1	5	5	5	5	5	5	4	4	4	4	5	1	5	2	5	5	5	4	5	5	5	5	5	5			1		1.26154
2	97	42	1	2	2	2	1	3	1	5	5	5	5	4	4	4	4	4	4	5	2			4	4	4	4	5	5	4	4	4	4			1		1.26154
2	98	22	2	2	4	2	1	1	1	5	5	5	5	2	4	2	4	4	4	5	2			5	5	5	4	5	3	2	4	2	4			1		1.26154
2	99	40	2	1	2	3	2	2	1	5	5	5	5	4	4	4	4	4	4	4	2			4	4	4	5	4	4	4	4	4	5			1		1.26154
2	100	23	2	2	3	2	1	1	1	5	5	5	5	4	4	4	4	4	4	5	2			5	5	5	5	4	4	2	4	2	5			1	?	1.26154
2	136	20	1	1	3	3	3	1	1	5	5	5	5	5	5	5	4	4	4	4	2			5	5	5	5	4	4	4	4	4	4			1		1.26154
2	137	33	2	1	2	2	2	2	1	5	5	5	5	5	5	4	4	4	4	5	2			4	4	5	5	4	4	4	4	2	5			1		1.26154
2	138	30	2	1	2	3	2	2	1	5	5	5	5	5	5	4	4	4	4	5	2			5	5	5	5	4	4	4	4	4	5			1		1.26154
2	139	19	2	1	3	1	1	1	1	5	5	5	5	5	5	4	4	4	4	5	2			5	5	5	5	4	4	4	4	4	4			1		1.26154
2	140	34	1	1	3	3	3	2	1	5	5	5	5	5	5	4	4	4	4	5	1	4	2	5	5	5	5	4	4	4	4	4	5			1		1.26154
2	151	23	2	2	2	2	1	2	1	5	5	5	5	5	5	4	4	4	4	5	2			4	4	4	4	4	2	4	2	2	5			1		1.26154
2	152	27	2	1	2	2	1	2	1	5	5	5	4	5	5	4	4	4	4	5	2			5	5	5	5	4	4	4	4	4	5			1		1.26154
2	153	21	2	1	3	2	1	1	1	5	5	5	5	5	4	4	4	4	4	5	2			5	5	5	4	4	4	4	4	4	5			1		1.26154
2	154	20	1	1	3	2	1	1	1	5	5	5	5	4	4	2	4	4	4	5	1	4	4	4	4	4	4	4	2	2	2	2	5			1		1.26154
2	155	32	2	1	2	2	1	2	1	5	5	5	5	4	4	2	4	4	4	3	2			4	4	4	2	4	2	2	2	2	5			1		1.26154
2	156	36	2	1	3	4	3	2	1	5	5	5	5	4	4	4	4	4	4	4	2			5	5	5	5	4	4	4	2	2	5			1		1.26154
2	157	30	2	1	2	3	2	2	1	5	5	5	5	4	4	4	2	4	4	4	2			4	4	4	4	4	2	4	2	2	5			1		1.26154
2	158	22	1	2	2	1	1	1	1	5	5	5	5	4	4	2	2	4	4	5	2			2	2	2	2	5	2	2	2	2	5			1		1.26154
2	159	20	2	1	3	2	1	2	1	5	5	5	5	4	4	4	4	4	4	5	2			4	4	5	5	4	4	4	4	4	5			1		1.26154
2	160	29	2	1	2	2	1	1	1	5	5	5	5	5	5	4	4	4	4	5	1	4	2	4	4	4	2	4	4	2	2	2	5			1		1.26154
2	162	26	2	1	5	4	3	1	1	5	5	5	5	4	4	4	4	4	4	5	1	5	5	5	5	5	5	4	4	4	4	4	4			1		1.26154
2	163	30	1	2	2	4	2	2	1	4	4	4	5	4	4	4	2	4	4	4	2			5	5	5	5	4	4	4	4	4	5			1		1.26154
2	164	43	2	1	3	3	2	2	1	5	5	5	5	5	5	2	4	4	4	5	2			5	5	5	5	4	4	2	2	4	5			1		1.26154
2	165	33	2	1	2	2	1	2	1	5	5	5	5	5	5	2	4	4	4	4	2			4	4	4	4	4	4	4	2	2	5			1		1.26154
2	166	32	2	2	3	3	2	2	1	5	5	4	4	4	4	2	4	4	4	4	2			4	4	4	4	4	4	4	4	4	4			1		1.26154
2	167	22	2	1	2	3	2	2	1	5	5	5	5	5	5	2	2	4	4	5	2			5	5	5	4	4	4	4	2	4	4			1		1.26154
2	168	19	2	1	3	2	1	1	1	4	4	4	4	4	4	4	2	4	4	4	2			4	4	4	4	4	4	4	2	2	5			1		1.26154
2	169	31	2	1	2	2	1	2	1	4	4	4	5	4	4	4	2	4	4	5	2			4	4	5	5	4	4	2	2	4	4			1		1.26154
2	170	30	2	1	2	2	1	2	1	5	5	5	5	4	4	4	2	4	4	5	2			5	5	5	5	4	4	2	4	4	5			1		1.26154
2	171	35	2	2	2	2	1	2	1	5	5	5	5	5	5	4	2	4	4	5	2			5	5	5	5	4	4	4	4	4	5			1		1.26154
2	172	38	1	2	4	3	3	2	1	5	5	5	5	5	5	4	2	4	4	4	2			5	5	5	5	4	2	2	4	4	4			1		1.26154
2	173	23	2	1	3	4	4	1	1	5	5	5	5	4	4	4	2	4	4	5	2			5	5	5	5	4	4	2	4	2	4			1		1.26154
2	174	20	2	1	3	2	1	1	1	4	4	5	5	5	5	5	5	4	5	5	2			4	5	5	5	5	5	5	5	5	4			1		1.26154
2	175	20	1	1	3	4	2	1	1	5	5	5	5	5	5	2	5	5	5	5	2			5	5	5	5	5	5	5	5	5	5			1		1.26154
2	176	27	2	1	2	2	1	2	1	5	5	5	5	5	5	4	5	5	5	5	2			5	5	5	5	5	5	5	5	5	5			1		1.26154
2	177	39	2	1	3	3	2	2	1	5	5	5	5	5	5	5	5	5	5	5	2			5	5	5	5	5	5	5	5	5	5			1		1.26154
2	178	32	2	1	3	2	2	2	1	4	4	5	5	4	4	2	2	4	4	5	1	2	2	4	4	4	5	4	4	2	4	4	4			1		1.26154
2	179	27	2	1	3	2	1	2	1	5	5	5	5	5	5	4	2	4	4	5	1	5	3	4	4	5	5	4	4	4	4	4	4			1		1.26154
2	180	30	2	1	2	2	1	2	1	5	5	4	4	5	5	2	4	4	5	1	1	2	2	5	5	5	5	5	4	2	4	4	5			1		1.26154
2	181	29	2	1	2	3	2	2	1	5	5	5	5	5	5	4	4	4	4	4	2			4	4	4	4	4	4	2	4	4	4			1		1.26154
2	182	18	2	1	3	2	1	1	1	5	5	5	5	5	5	4	2	4	4	4	2			4	4	4	5	4	4	2	4	4	4			1		1.26154
1	60	23	2	1	3	3	2	1	2	4	4	4	4	5	5	4	5	5	5	5	2			3	5	5	4	5	5	5	5	5	4			1		-0.79012
1	61	25	2	2	3	2	1	2	1	4	4	4	4	5	5	5	5	5	5	5	2			5	5	5	5	5	5	5	5	5	5			1		-0.79012
1	62	20	2	4	3	2	1	1	1	5	5	5	5	5	5	2	4	5	5	5	2			2	5	2	5	5	5	5	5	5	5			1		-0.79012
1	63	25	2	1	2	2	1	1	1	4	4	4	4	5	5	2	5	5	5	5	2			2	5	2	5	5	5	5	5	5	4			1		-0.79012
1	64	20	2	1	3	4	2	1	1	5	5	5	5	5	5	4	5	4	5	5	2			5	5	5	5	5	5	5	5	5	5			1		-0.79012
1	65	19	2	1	3	2	1	1	1	5	5	5	5	5	5	5	5	5	5	5	2			2	5	5	5	5	5	5	2	2	5			1		-0.79012
1	66	34	2	1	3	3	3	2	1	4	4	5	5	5	5	2	5	1	5	5	2			2	2	2	2	5	5	5	5	5	2			2		-0.79012
1	67	24	2	1	2	2	1	1	1	5	5	5	5	5	5	2	5	4	5	5	2			2	5	5	5	4	5	5	5	5	4			1		-0.79012
1	68	31	2	1	3	2	1	2	1	4	4	4	5	5	5	5	5	4	5	4	2			5	5	5	5	5	5	5	5	5	5			1		-0.79012
1	69	26	2	1	4	3	2	2	1	4	5	5	5	5	5	5	5	5	5	5	2			5	5	5	5	5	5	5	5	5	4			1		-0.79012
1	70	19	1	1	2	2	1	1	1	5	5	5	5	5	5	5	5	5	5	5	2			5	5	5	5	5	5	5	5	5	5			1		-0.79012
1	71	19	2	2	3	2	1	1	1	4	4	5	5	5	5	5	5	5	5	5	2			4	5	4	5	5	5	5	2	2	4			1		-0.79012
1	72	26	1	1	4	4	4	1	1	4	4	5	5	5	5	2	5	5	5	5	5			2	5	4	2	5	5	5	5	4	5			1		-0.79012
1	73	19	1	2	3	1	1	1	1	4	4	5	5	5	5	2	5	4	5	5	2			1	5	5	2	5	5	5	5	5	4			1		-0.79012
1	74	18	2	2	3	4	2	1	1	5	5	5	5	5	5	2	5	5	5	5	2			5	5	5	3	5	5	5	5	5	5			1		-0.79012
1	75	27	2	1	2	2	1	2	1	5	5	5	5	5	5	2	5	4	5	5	2			2	5	5	5	5	5	5	5	5	4			1		-0.79012
1	76	19	2	2	3	2	1	1	4	4	5	5	5	5	4	5	5	5	5	5	2			5	5	5	5	5	5	5	5	5	5			1		-0.79012
1	77	33	2	1	3	2	1	2	1	4	4	4	4	5	5	4	5	4	5	5	2			4	2	4	5	5	5	5	5	5	4			1		-0.79012
1	78	19	2	1	3	2	1	1	1	4	4	4	4	5	5	4	4	4	5	5	2			4	5	5	5	5	5	5	5	5	4			1		-0.79012
1	79	23	2	1	4	2	1	1	1	5	5	5	5	5	5	5	5	4	5	5	2			4	5	5	5	5	5	5	5	5	5			1		-0.79012
1	80	23	2	5	3	2	1	1	2	2	4	5	5	5	5	4	5	4	5	5	2			5	3	5	5	5	5	5	2	2	5			1		-0.79012
1	81	29	2	2	3	3	4	2	1	5	5	5	5	5	5	5	5	5	5	5	2			5	5	5	5	5	5	5	5	5	5			1		-0.79012
1	82	33	2	1	2	2	2	2	2	4	4	5	5	5	5	5	4	5	5	5	2			5	5	5	5	5	5	5	2	2	4			1		-0.79012
1	83	35	2	1	2	3	2	1	2	4	4	5	5	5	5	5	5	4	5	5	2			2	5	5	5	5	5	5	5	5	5			1		-0.79012
1	84	20	2	4	3	2	1	1	1	5	5	5	5	5	5	4	5	4	5	5	2			4	5	5	5	5	5	5	5	5	4			1		-0.79012
1	85	27	2	1	2	2	1	2	3	4	4	5	5	5	5	5	5	5	5	5	2			5	5	5	5	5	5	5	5	5	4			1		-0.79012
1	86	34	2	1	2	2	1	2	1	5	5	5	5	3	4	4	2	4	4	5	2			2	4	4	4	4	4	2	4	4	4			1		-0.79012
1	87	32	1	2	2	3	2	2	1	5	5	5	3	4	4	4	4	4	4	5	2			4	4	4	4	4	4	4	4	4	4			1		-0.79012
1	88	19	2	2	3	2	1	1	1	5	5	5	5	3	4	2	4	4	4	5	2			2	4	4	4	4	4	4	2	2	4			1		-0.79012
1	89	29	2	2	2	4	3	2	2	2	1	2	2	4	2	2	2	1	1	1	2			1	1	1	1	1	1	1	2	2	1			2		-0.79012
1	90	17	2	3	3	3	1	1	1	5	4	4	2	4	2	2	2	4	4	4	2			2	2	2	4	2	2	2	2	2	4			1		-0.79012
1	91	25	2	2	3	2	1	1	1	5	5	5	5	5	5	2	4	4	4	5	2			4	4	4	4	4	2	4	4	4	4			1		-0.79012
1	92	25	2	1	2	3	3	2	2	4	2	4	4	4	4	4	4	4	4	4	2			4	4	4	4	4	3	3	3	3	4			1		-0.79012
1	93	33	2	1	2	3	3	1	1	5	5	5	5	4	4	2	4	4	4	5	2			4	4	4	4	4	4	2	4	4	5			1		-0.79012
1	94	17	1	2	3	1	1	1	1	5	5	5	5	3	2	4	4	4	4	4	2			4	4	4	4	4	4	2	4	4	4			1		-0.79012
1	95	22	2	1	3	2	1	2	1	5	5	5	5	4	4	2	4	4	4	5	2			4	2	2	4	4	4	4	4	4	4			1		-0.79012
1	96	22	2	1	2	2	1	2	1	5	5	4	4	4	2	4	4	4	4	4	2			4	4	4	4	5	2	4	2	2	4			1		-0.79012
1	97	22	2	1	2	4	4	2	1	5	5	4	4	4	4	2	2	4	4	4	2			4	4	4	2	4	2	2	2	2	4			1		-0.79012
1	98	32	2	1	2	4	2	2	1	4	4	5	5	5	5	3	2	4	5	5	2			2	1	1	4	2	4	2	5	5	2			1		-0.79012
1	99	20	2	1	2	3	2	1	1	5	5	5	5	5	5	4	5	5	5	5	2			5	5	5	2	5	5	5	5	5	5			1		-0.79012
1	100	22	2	2	4	3	3	1	1	4	5	5	5	5	5	2	4	3	5	5	2			2	2	2	2	5	4	4	4	4	4			1		-0.79012
1	101	17	2	5	2	2	1	1	4	5	5	5	5	5	5	4	4	5	5	5	2			2	5	5	5	5	5	5	5	5	4			1		-0.79012
1	102	22	2	1	4	4	4	1	1	4	4	5	5	5	5	4	4	5	5	5	2			4	5	4	2	5	5	5	5	5	5			1		-0.79012
1	103	21	1	1	3	2	1	1	1	4	4	5	5	5	5	5	5	4	5	5	2			5	5	5	2	5	2	2	2	2	4			1		-0.79012
1	104	21	2	1	3	2	1	1	1	5	5	5	5	5	5	5	5	5	5	5	2			5	5	5	5	5	5	5	5	5	5			1		-0.79012
1	105	21	2	2	4	3	2	1	1	4	5	5	5	5	5	5	5	4	5	5	2			5	5	5	5	5	5	5	5	5	4			1		-0.79012
1	106	23	2	1	4	3	3	1	1	4	5	5	5	5	5	5	5	5	5	5	2			4	5	4	2	5	5	5	2	2	5			1		-0.79012
1	107	38	2	1	3	3	2	2	1	5	5	5	5	5	5	5	5	4	5	5	2			5	5	5	5	5	5	5	5	5	4			1		-0.79012
1	108	29	2	5	4	4	4	2	1	5	5	5	5	5	5	5	5	4	5	5	2			5	5	5	2	5	5	5	5	5	4			1		-0.79012
1	109	36	2	1	2	3	2	2	1	5	5	5	5	5	5	5	5	5	5	5	2			4	5	5	5	5	5	5	5	5	5			1		-0.79012
1	110	35	2	1	3	3	2	2	1	5	5	5	5	5	5	5	5	2	5	5	2			2	4	5	4	5	5	5	5	5	4			1		-0.79012
1	111	39	1	2	2	4	2	2	1	5	5	5	5	5	5	4	5	5	5	5	2			5	5	5	5	5	5	5	5	5	5			1		-0.79012
1	112	30	2	1	4	4	4	1	1	4	4	5	5	5	5	4	5	2	5	2	2			4	5	5	5	5	5	5	5	5	4			1		-0.79012
1	113	19	2	1	3	2	1	1	1	5	5	5	5	5	5	4	5	5	5	5	2			4	2	2	2	4	2	2	5	5	2			1		-0.79012
1	114	30	2	2	3	4	2	2	3	4	4	5	5	5	5	5	5	3	5	5	2			5	5	5	3	5	5	5	5	5	5			2		-0.79012
1	115	28	1	1	4	3	4	1	1	4	4	5	5	5	5	5	5	4	5	2	2			5	5	5	2	5	5	5	5	5	4			1		-0.79012
1	116	20	2	4	3	2	1	2	1	5	5	5	5	5	5	4	5	5	5	5	2			5	5	5	5	5	5	5	2	2	5			1		-0.79012
1	117	33	2	1	2	2	1	2	1	5	5	5	5	5	5	5	5	5	5	5	2			5	5	5	2	5	5	5	5	5	5			1		-0.79012
1	118	29	2	1	4	4	4	1	1	4	4	4	4	5	5	5	5	4	5	4	2			4	5	4	4	5	5	5	5	5	4			1		-0.79012
1	119	17	1	1	3	1	1	1	1	5	5	5	5	5	5	5	5	5	5	5	2			4	5	5	2	5	5	5	5	5	4			1		-0.79012
1	120	24	2	1	2	2	1	1	1	5	5	5	5	5	5	4	5	5	5	5	2			5	5	5	5	5	5	5	5	5	5			1		-0.79012
1	121	22	2	1	2	2	1	2	1	2	4	5	5	5	5	5	5	5	5	5	2			5	4	5	5	4	4	4	4	4	5			1		-0.79012
1	122	32	1	1	3	3	3	2	1	4	5	5	5	5	5	5	5	4	5	5	2			4	2	4	5	5	4	2	4	4	4			1		-0.79012
1	123	39	2	1	2	4	2	3	1	5	5	5	5	5	5	5	5	4	5	5	2			5	5	5	2	5	5	5	5	5	4			1		-0.79012
1	124	24	2	2	4	3	4	1	1	4	4	5	5	2	5	4	4	4	4	4	2			3	4	4	4	4	4	4	4	4	4			1		-0.79012
1	125	22	3	2	2	2	1	2	1	4	4	4	4	4	2	4	4	4	4	5	2			5	5	5	5	4	4	4	4	4	5			1		-0.79012
1	126	27	2	1	4	4	2	2	2	5	5	5	5	4	4	4	4	4	4	4	2			2	4	5	5	4	2	2	4	4	4			1		-0.79012
1	127	22	2	1	3	4	2	1	1	5	5	5	5	4	4	4	4	4	4	4	2			2	4	4	4	2	4	4	4	4	4			1		-0.79012
1	128	19	2	1	3	3	2	1	1	5	5	5	5	4	4	4	4	4	4	5	1	5	2	5	5	5	5	4	4	4	4	4	5			1		-0.79012
1	129	22	2	1	2	2	1	2	1	5	5	5	5	3	2	2	4	4	4	5	2			2	4	3	4	4	4	4	4	4	4			1		-0.79012
1	130	19	2	1	3	2	1	1	1	4	5	4	4	4	4	2	4	4	4	4	2			4	4	4	4	4	2	2	4	4	4			1		-0.79012
1	131	19	2	1	2	2	1	1	3	2	2	4	4	4	4	2	4	4	4	4	2			4	4	4	4	4	2	4	4	4	4			1		-0.79012
1	132	35	2	1	4	3	2	2	1	4	4	4	4	4	4	4	4	4	4	5	2			4	4	4	4	4	4	4	4	4	4			1		-0.79012
1	133	32	2	1	2	2	1	2	1	5	5	5	5	4	4	2	2	4	4	4	1	4	2	4	4	4	5	2	2	2	4	4	4			1		-0.79012
1	134	30	2	1	3	2	2	2	1	4	4	4	2	4	4	4	4	4	4	4	2			2	4	4	5	4	4	4	4	4	4			1		-0.79012
1	135	24	2	2	2	2	1	2	1	5	5	5	5	5	5	4	4	4	4	5	2			5	5	5	5	4	4	4	4	4	5			1		-0.79012
1	136	17	1	1	3	1	1	1	1	4	4	5	5	5	5	4	4	4	4	5	2			4	2	3	4	4	4	2	4	4	2			2		-0.79012
1	137	18	2	1	2	3	2	2	1	5	5	5	5	4	4	4	2	4	4	5	2			4	5	5	5	4	4	2	4	4	5			1		-0.79012
1	138	28	2	1	4	4	4	2	1	5	5	4	4	4	4	4	4	4	4	5	2			5	5	5	5	4	4	2	4	4	5			1		-0.79012
1	139	40	2	2	1	2	1	3	1	5	5	5	5	5	5	4	4	4	4	4	2			5	5	5	4	4	4	2	2	2	4			1		-0.79012
1	140	19	1	2	3	1	1	1	1	5	5	5	5	4	4	2	4	4	4	5	2			4	4	4	4	4	4	4	4	4	4			1		-0.79012
1	141	21	2	2	2	2	1	1	1	4	4	5	5	5	5	2	2	4	5	5	2			2	4	4	5	5	5	5	2	5	4			1		-0.79012
1	142	18	1	1	2	2	1	1	1	4	4	5	5	5	5	4	5	5	5	5	2			4	5	5	5	5	5	5	5	5	5			1		-0.79012
1	143	26	2	1	2	4	2	2	1	5	5	5	5	5	5	4	5	5	5	5	2			5	5	5	2	5	5	5	5	5	5			1		-0.79012
1	144	29	2	1	2	4	2	2	1	4	4	4	5	5	5	4	2	4	5	5	2			2	5	4	5	2	2	2	2	2	4			1		-0.79012
1	145	28	2	1	2	3	2	2	1	4	4	5	5	5	5	5	5	5	5	5	2			5	5	5	5	5	5	5	5	5	5			1		-0.79012
1	146	27	2	1	4	3	3	1	1	4	4	5	5	5	5	4	4	5	5	5	2			5	5	5	5	5	5	5	5	5	5			1		-0.79012
1	147	31	2	2	3	3	2	2	2	2	4	5	5	4	4	4	4	4	4	5	2			5	5	5	5	4	4	2	4	4	5			1		-0.79012
1	148	29	3	1	2	2	1	2	1	5	5	4	4	5	5	4	2	4	4	4	2			5	5	5	5	4	4	4	4	4	5			1		-0.79012
1	149	28	2	1	2	4	4	2	1	5	5	5	5	5	5	2	4	4	4	5	2			4	4	4	5	4	4	4	4	4	5			1		-0.79012
1	150	17	2	2	3	2	1	1	1	4	4	4	4	4	4	2	4	4	4	3	2			4	4	4	4	4	4	2	2	2	4			1		-0.79012
1	151	29	2	2	3	3	4	2	1	4	4	5	5	4	4	2	4	4	3	5	2			4	5	5	5	4	4	2	4	4	4			1		-0.79012
1	152	22	1	1	3	4	3	1	1	5	5	5	5	5	5	4	2	4	4	5	2			4	4	4	5	4	4	2	4	4	5			1		-0.79012
1	153	35	2	2	3	3	3	2	1	5	5	5	5	4	5	4	4	4	4	5	2			4	4	5	5	4	4	2	4	4	5			1		-0.79012
1	154	39	2	1	2	4	3	3	1	5	5	5	5	4	4	4	2	4	4	5	2			4	5	5	5	4	4	2	4	4	5			1		-0.79012
1	155	23	2	1	2	2	1	2	1	5	5	5	5	4	4	2	4	4	4	5	1	4	2	4	4	5	5	4	4	2	4	4	4			1		-0.79012
1	156	30	2	1	4	4	3	2	2	4	4	4	4	4	4	4	4	4	4	4	2			4	4	4	4	4	4	2	4	4	4			1		-0.79012
1	157	28	2	1	4	2	1	2	1	5	5	5	5	4	4	2	4	4	4	4	1	4	2	4	5	5	5	4	4	4	4	4	4			1		-0.79012
1	158	32	2	1	2	2	1	3	2	2	2	4	4	4	4	2	4	4	4	5	1	4	2	5	5	5	5	4	4	2	4	4	4			1		-0.79012
1	159	27	1	1	4	3	2	2	1	5	5	5	5	5	2	4	4	4	4	5	2			4	4	4	4	4	2	2	4	4	4			1		-0.79012
1	160	27	2	1	4	2	1	2	1	5	5	5	5	4	4	4	4	4	4	5	1	4	4	4	5	4	4	4	4	4	4	4	4			1		-0.79012
1	161	22	2	2	3	2	1	1	1	4	4	5	5	4	4	4	4	4	4	4	2			2	5	5	5	4	4	4	4	4	4			1		-0.79012
1	162	38	2	1	3	3	2	2	1	5	5	5	5	4	4	2	4	4	4	4	2			4	5	5	5	4	2	2	4	4	5			1		-0.79012
1	163	28	2	1	2	3	2	2	1	5	5	5	5	5	5	4	4	4	4	5	2			5	5	5	5	4	4	2	4	4	5			1		-0.79012
1	164	19	2	1	2	2	1	2	2	4	4	4	4	5	5	2	2	4	4	4	2			5	5	5	5	4	4	2	4	4	5			1		-0.79012
1	165	23	2	2	2	2	1	2	1	5	5	5	5	4	4	2	4	4	4	4	2			5	5	5	5	4	4	4	4	4	5			1		-0.79012
1	166	32	2	1	4	2	1	2	1	5	5	5	5	4	4	2	4	4	4	5	2			5	5	5	5	4	4	2	4	4	5			1		-0.79012
1	167	28	2	2	3	3	2	2	1	5	4	5	5	5	4	2	4	4	4	4	2			5	5	5	5	4	4	2	4	4	5			1		-0.79012
1	168	27	2	1	4	3	3	2	1	5	5	5	5	4	4	2	4	4	4	5	2			4	4	4	5	4	4	4	4	4	4			1		-0.79012
1	169	17	2	1	2	2	1	1	1	5	5	5	5	4	4	2	2	4	4	4	2			5	5	5	5	4	4	2	4	4	5			1		-0.79012
1	170	22	2	2	3	2	1	1	1	4	4	4	4	5	5	2	4	4	4	5	2			5	5	5	5	4	4	4	4	4	5			1		-0.79012
1	171	27	2	1	3	3	2	2	1	5	5	5	5	5	5	4	4	4	4	5	2			5	5	5	5	4	4	2	4	4	5			1		-0.79012
1	172	20	2	2	3	2	1	1	1	5	5	5	5	5	5	2	4	4	4	5	2			5	5	5	5	4	4	2	4	4	5			1		-0.79012
1	173	26	2	2	3	3	2	1	1	5	5	5	5	5	5	4	4	4	4	5	2			5	5	5	5	4	4	4	4	4	5			1		-0.79012
1	174	30	2	2	3	2	1	2	1	4	4	4	4	5	5	4	4	4	4	5	2			5	5	5	5	4	4	4	4	4	4			1		-0.79012
1	175	40	2	2	2	3	2	3	1	5	5	5	5	5	5	2	2	4	4	4	2			5	5	5	5	4	4	2	4	4	5			1		-0.79012
1	176	24	2	1	3	3	2	2	1	5	5	5	5	5	5	4	4	4	4	5	2			5	5	4	5	4	4	2	4	4	5			1		-0.79012
1	177	24	2	1	3	3	3	2	1	5	5	4	4	5	4	2	2	4	4	5	2			4	4	4	4	4	4	2	4	4	5			1		-0.79012
1	178	19	2	1	3	3	3	2	1	5	5	5	5	5	5	5	5	5	5	5	2			5	5	5	5	5	5	5	5	5	5			1		-0.79012
1	179	18	1	1	2	2	1	1	1	5	5	5	5	5	5	4	5	4	5	5	2			2	5	5	5	5	5	5	5	5	4			1		-0.79012
1	180	27	2	1	5	4	3	1	1	5	5	5	5	5	5	4	4	4	5	5	2			2	5	5	5	5	2	2	5	5	4			1		-0.79012
1	181	33	2	1	3	3	3	2	1	5	5	5	5	5	5	5	5	5	5	5	2			5	5	5	2	5	5	5	5	5	5			1		-0.79012
1	182	26	2	2	3	3	3	2	1	5	5	5	5	5	5	4	4	4	4	5	2			4	4	4	5	4	4	2	4	4	5			1		-0.79012
1	183	27	2	1	4	2	1	1	1	4	4	5	5	5	5	4	5	5	5	5	2			4	5	5	5	5	5	5	5	5	5			1		-0.79012
1	184	20	1	4	2	2	1	1	1	4	4	5	5	5	5	4	2	5	5	5	2			4	5	4	5	5	5	5	5	5	4			1		-0.79012
1	185	28	2	1	2	4	3	2	1	4	5	5	5	5	5	4	5	5	5	5	2			2	4	5	5	5	5	5	5	5	5			1		-0.79012
1	186	21	2	1	3	3	2	2	1	2	2	4	2	4	4	4	2	4	4	5	2			4	3	2	1	4	2	2	4	4	4			1		-0.79012
1	187	23	2	2	2	2	1	2	1	4	4	4	4	4	4	4	4	4	4	5	2			5	5	5	5	4	4	4	4	4	5			1		-0.79012
1	188	29	2	1	3	2	1	2	1	4	4	4	4	5	4	4	2	4	4	5	2			4	4	4	4	4	4	2	4	4	4			1		-0.79012
1	189	32	2	2	2	2	1	2	1	5	5	5	5	5	5	4	4	4	4	5	2			5	5	5	5	4	4	4	4	4	5			1		-0.79012
1	190	30	2	2	3	2	1	2	1	4	4	5	5	5	4	2	4	4	4	5	2			5	5	5	5	4	4	2	4	4	5			1		-0.79012
2	183	25	2	1	3	1	1	2	1	5	5	5	5	5	4	4	5	5	5	5	2			4	5	5	5	5	5	5	5	5	5			1		1.26154
2	184	28	2	1	3	3	2	2	1	4	5	5	5	5	5	5	5	5	5	5	2			5	5	5	5	5	5	5	5	5	5			1		1.26154
2	185	33	2	1	2	3	2	2	1	4	5	5	5	5	5	5	5	5	5	5	2			5	5	5	5	5	5	5	5	5	5			1		1.26154
2	186	20	2	1	3	2	1	1	1	4	5	5	5	2	2	2	4	4	5	5	2			4	5	4	5	5	5	5	2	2	4			1		1.26154
2	187	24	2	1	4	2	1	2	1	4	4	5	5	5	4	5	4	5	5	2	2			5	5	3	5	5	5	5	5	5	4			1		1.26154
2	188	23	2	5	4	4	4	1	1	4	4	5	5	5	5	4	5	5	5	5	2			5	5	5	5	5	5	5	5	5	4			1		1.26154
2	189	21	2	2	2	2	1	1	1	5	5	5	5	5	4	5	5	5	5	5	2			4	5	5	5	5	5	5	5	5	5			1		1.26154
2	190	19	1	2	3	2	1	1	1	4	4	5	5	5	5	5	4	4	5	5	2			4	4	5	5	4	4	4	5	5	5			1		1.26154
2	191	30	1	1	4	3	2	1	1	4	4	5	5	5	5	4	5	4	5	5	2			5	5	5	5	5	5	5	5	5	5			1		1.26154
2	192	23	2	1	2	2	1	2	1	4	5	5	5	5	5	5	5	5	5	5	2			5	5	5	5	5	5	5	5	5	5			1		1.26154
2	193	21	2	1	4	2	1	1	1	5	5	5	5	5	5	5	5	5	5	5	2			4	4	5	5	5	5	5	5	5	5			1		1.26154
2	194	19	2	1	3	2	1	1	1	4	4	4	4	4	5	5	4	4	5	5	2			2	5	5	4	4	4	4	2	5	5			1		1.26154
2	195	21	1	1	3	2	1	1	1	5	5	5	5	5	5	4	4	5	5	5	2			5	5	5	5	5	5	5	5	5	5			1		1.26154
2	196	19	2	1	2	2	1	1	1	5	5	5	5	5	5	2	5	5	5	5	2			2	5	5	5	5	5	2	5	5	5			1		1.26154
2	197	18	1	1	3	2	1	1	1	5	5	5	5	5	5	5	5	5	5	5	2			5	5	5	5	5	5	5	5	5	5			1		1.26154
2	198	25	2	2	2	3	2	2	1	5	5	5	5	5	5	5	5	5	5	5	2			5	5	5	2	5	5	5	2	2	5			1		1.26154
2	199	22	2	1	2	2	1	2	1	5	5	5	5	5	5	4	2	5	5	5	2			5	5	5	2	5	5	5	2	2	4			1		1.26154
2	200	21	2	1	2	4	2	1	1	5	5	5	5	5	5	5	5	5	5	5	2			5	5	5	5	5	5	5	2	2	5			1		1.26154
2	201	33	1	1	3	4	2	1	1	5	5	5	5	5	5	5	4	5	5	5	2			5	5	5	5	5	5	5	5	5	5			1		1.26154
2	202	21	2	2	3	2	1	2	1	5	5	5	5	5	5	5	4	5	5	5	2			5	5	5	5	5	5	5	5	5	5			1		1.26154
2	203	26	1	1	2	4	3	1	1	4	4	5	5	5	5	5	5	5	5	5	2			5	5	5	5	5	5	5	5	5	5			1		1.26154
2	204	31	2	1	4	3	2	2	1	5	5	5	5	5	5	5	4	5	5	5	2			5	5	5	5	5	5	5	5	5	5			1		1.26154
2	205	35	1	1	2	3	2	2	1	5	5	5	5	5	5	5	4	5	5	5	2			5	5	5	5	5	5	5	5	5	4			1		1.26154
2	206	27	2	1	2	3	2	2	1	4	4	5	5	5	5	5	5	5	5	5	2			5	5	5	5	5	5	5	5	5	5			1		1.26154
2	207	34	2	1	2	3	3	2	1	5	5	5	5	5	5	4	5	5	5	5	2			5	5	5	5	5	5	5	5	5	5			1		1.26154
2	208	24	2	1	3	3	3	2	1	4	5	5	5	5	5	5	5	5	5	5	2			5	5	5	5	5	5	5	5	5	5			1		1.26154
2	209	21	2	1	3	3	2	1	1	5	5	5	5	5	5	4	4	4	4	5	2			4	5	5	5	4	4	4	4	4	5			1		1.26154
2	210	24	1	2	3	3	2	1	1	5	5	5	5	4	4	2	4	4	4	5	2			5	5	5	4	4	4	2	4	4	5			1		1.26154
2	211	28	2	2	4	4	4	2	1	4	4	4	4	5	5	4	4	4	4	5	1	4	4	4	5	5	5	5	4	4	4	4	5			1		1.26154
2	212	25	2	1	3	2	1	2	1	5	5	4	4	4	4	2	4	4	4	4	2			5	5	5	5	4	4	2	4	4	5			1		1.26154
2	213	22	2	1	2	2	1	1	1	5	5	5	5	5	5	4	4	4	4	5	2			5	5	5	5	4	4	4	4	4	5			1		1.26154
2	214	26	2	1	3	3	2	2	1	5	5	5	5	5	5	4	4	4	4	5	2	5		5	5	5	5	4	4	4	4	4	5			1		1.26154
2	215	20	2	2	3	2	1	1	1	5	5	5	5	5	5	4	4	4	4	5	2			5	5	5	5	4	4	4	4	4	5			1		1.26154
2	216	22	2	1	2	3	2	2	1	5	5	5	5	5	5	4	4	4	4	5	2			5	5	5	5	4	4	4	4	4	4			1		1.26154
2	217	28	2	1	4	3	3	2	1	5	5	5	5	5	5	4	4	4	4	5	2			5	5	5	5	4	4	4	4	4	4			1		1.26154
2	218	30	2	1	3	3	3	2	1	5	5	5	5	5	4	4	4	4	4	5	2			5	5	5	5	4	4	4	4	4	5			1		1.26154
2	219	23	2	1	3	2	1	1	1	5	5	5	5	5	5	4	4	4	4	5	2			5	5	5	5	4	4	2	4	4	5			1		1.26154
2	220	24	2	2	4	3	4	2	1	5	4	5	5	4	4	4	4	4	4	4	2			5	5	5	5	5	4	4	2	2	4			1		1.26154
2	221	26	2	2	4	4	4	2	1	5	5	5	5	5	5	4	4	4	4	5	2			5	5	5	5	4	4	4	4	4	5			1		1.26154
